# Supplementary material for: Cooperative insulation of regulatory domains by CTCF-dependent physical insulation and promoter competition
Source: Nat Commun. 2024 Aug 23;15:7258. doi: 10.1038/s41467-024-51602-4 (PMC11344162; doi:10.1038/s41467-024-51602-4)
Supplement: Supplementary file 4 — Supplementary Data 1 [file 41467_2024_51602_MOESM4_ESM.xlsx]

## Sheet: LowDensity
geneSet

## Sheet: MediumDensity
geneSet

## Sheet: HighDensity
geneSet
