# Supplementary material for: Cooperative insulation of regulatory domains by CTCF-dependent physical insulation and promoter competition
Source: Nat Commun. 2024 Aug 23;15:7258. doi: 10.1038/s41467-024-51602-4 (PMC11344162; doi:10.1038/s41467-024-51602-4)
Supplement: Supplementary file 8 — Source Data [file 41467_2024_51602_MOESM8_ESM.xlsx]

## Sheet: Fig. 3C
Each sample was analyze as technical triplicates
				Housekeeping CTs
	Gbx2 CTs			Hprt1			Eef1a
WT	29.5714	29.508	29.5599	30.0909	30.4162	30.6663	19.7375	19.6946	19.8614
WT	32.072	31.6852	31.2106	31.0962	31.0206	31.4489	19.3045	19.3179	19.28
WT	30.5898	30.2883	30.6692	30.1006	30.5326	29.9641	18.7672	18.7992	18.7833
WT	29.8876	29.9555	29.7566	29.0128	29.0328	29.0559	19.5194	19.5257	19.4787
WT	31.5284	31.4788	31.242	29.2327	29.5617	29.2669	19.3218	19.4077	19.3052
Δ3XCTCF	29.2817	29.4675	29.1426	29.926	29.7256	29.6423	19.196	19.2527	19.1595
Δ3XCTCF	31.7724	31.584	31.3594	31.0776	31.0389	30.9453	19.2261	19.3477	19.3187
Δ3XCTCF	30.534	30.1017	29.8674	29.5351	29.2041	29.2012	20.0645	19.9506	20.0342
Δ3XCTCF	32.6045	32.5402	32.8528	30.7687	30.6168	30.9213	21.9099	21.868	21.9289
Δ3XCTCF	33.2293	33.1434	33.2978	30.4156	30.6658	30.7904	20.6728	20.6397	20.7182
Δ3XCTCF	31.8065	31.5055	31.777	29.5047	29.647	31.2349	19.2074	19.2492	19.2472
Δ3XCTCF	30.9413	31.1122	30.8545	29.9281	29.8578	29.5224	19.743	19.6298	19.6683
71Kb INV	30.4443	30.6153	30.3382	30.3621	30.1205	30.6666	19.3156	19.2695	19.2187
71Kb INV	31.7876	31.6091	31.7029	32.6529	32.5263	32.5055	19.7654	19.6064	19.2082
71Kb INV	30.3784	30.2093	30.3236	30.8957	31.0619	32.0421	19.2082	19.2398	19.4434
71Kb INV	30.159	29.6514	29.2343	31.0503	30.9645	31.0947	19.2048	19.3318	19.2814
71Kb INV	29.4826	29.6551	29.1318	30.9669	31.3443	31.3559	19.584	19.5367	19.5435
71Kb INV	30.4937	30.6162	30.4474	32.1449	31.8142	32.4973	19.2768	19.2706	19.2243
71Kb INV	29.403	29.1882	29.146	31.5048	31.8835	31.9338	19.558	19.5706	19.6349
71Kb INV	32.1259	32.4094	31.9357	29.025	28.8911	29.6195	19.965	19.934	19.921
71Kb INV	34.9138	34.63	33.9828	30.1923	30.4326	30.9673	20.9763	20.9951	20.953
71Kb INV	32.7228	32.0351	32.5396	28.9517	29.3356	29.4741	19.4528	19.4519	19.4745
Δ3XCTCF:71Kb INV	29.1944	29.0679	28.9547	30.1085	30.213	30.5049	19.5969	19.4849	19.4692
Δ3XCTCF:71Kb INV	30.9833	31.444	31.3161	31.5048	31.8835	31.9338	22.1071	22.1497	22.0922
Δ3XCTCF:71Kb INV	30.9765	30.9499	31.0223	30.3961	30.2061	30.0519	19.7971	19.8279	19.8205
Δ3XCTCF:71Kb INV	28.5177	28.4149	28.507	29.2415	28.951	29.1852	18.846	18.5703	18.6316
Δ3XCTCF:71Kb INV	28.8716	28.8606	28.9434	29.2435	29.4299	29.2913	19.0792	19.0566	18.9708
Δ3XCTCF:71Kb INV	29.4501	29.4473	29.3612	29.4781	29.8476	29.4563	18.1358	18.1943	18.1459
Δ3XCTCF:71Kb INV	30.4042	30.3924	30.5399	30.1125	29.9041	30.0765	19.8306	19.7921	19.7703
Δ3XCTCF:71Kb INV	28.4976	28.2602	28.1198	29.4335	29.3014	29.7958	19.9429	19.8373	20.0291
Δ3XCTCF:71Kb INV	31.5184	31.705	31.5703	29.6454	29.5882	29.9955	20.3859	20.3608	20.2973
Δ3XCTCF:71Kb INV	32.211	31.8532	31.9454	29.8013	30.1205	29.9619	20.2699	20.3145	20.2483
Δ3XCTCF:71Kb INV	31.0108	31.164	31.0833	30.2015	29.9719	30.3402	20.0939	20.1158	20.2064
Δ3XCTCF:71Kb INV	32.5044	32.5757	32.1348	30.2262	30.485	31.9692	20.6665	20.7434	20.8894
Δ3XCTCF:71Kb INV	34.5576	35.394	34.1384	31.7625	31.361		22.6178	22.8296
Δ3XCTCF:71Kb INV	33.1446	31.9923		29.2686	29.1954		19.8724	19.8605
WT	28.5498	28.4125	28.6611	29.2473	28.7484	28.7085	18.4129	18.2344	18.1222
WT	28.7424	28.5297	28.5708	29.3255	29.3389	29.2288	18.3635	18.5703	18.751
WT	30.288	31.1069	31.052	28.7559	28.5004	28.7983	19.5829	19.5404	19.6371
WT	30.4791	30.4736	30.9343	29.2113	29.0206	28.6069	19.6993	19.2853	19.5691
Δ3XCTCF	29.6202	30.0059	29.7659	27.5453	27.9959	27.7487	18.8991	18.7844	18.518
Δ3XCTCF	29.4966	29.5006	30.0649	27.9526	28.2972	28.1669	18.7396	18.3866	18.7534
Δ3XCTCF	27.2663	27.1285	27.0937	28.021	28.3288	28.2581	17.5044	17.7297	17.65
Δ3XCTCF	28.342	28.0208	28.1331	28.2661	27.5956	28.0423	18.1265	17.6942	18.0102
WT	26.9972	27.0307	27.1362	28.6313	28.2657	28.3477	18.5188	18.5792	18.5134
WT	26.1034	26.2215	26.2853	28.2447	27.3777	27.6576	16.3846	16.3943	16.4152
WT	29.5668	29.1953	32.3775	28.5288	28.5067	28.5663	16.9257	16.9314	16.937
Δ3XCTCF	27.0833	27.2012	27.4927	28.2927	28.0073	28.2015	17.7794	17.8888	18.2961
Δ3XCTCF	26.5661	27.0919	26.9769	27.8833	27.6245	27.1348	17.3038	17.3006	17.5036
Δ3XCTCF	29.2068	28.87	28.7826	28.1172	28.0383	28.1701	17.1177	17.2592	17.8418
Δ3XCTCF	28.2682	28.2212	28.185	27.7007	27.7318	27.8191	16.8525	17.3193	17.9143
Δ3XCTCF	28.5121	28.0926	28.3016	27.7727	27.5936	27.7989	17.2828	17.4636	17.5085
Δ3XCTCF	27.886	27.5217	27.5794	27.7722	27.6281	27.478	17.0996	17.1549	17.2811
WT	29.7355	30.1811	29.8785	27.0212	26.8616	26.9848	16.2855	16.2102	16.2931
WT	29.0733	29.0002	28.8039	28.1777	27.9227	28.1418	17.763	17.8073	17.6312
WT	28.5835	28.6948	28.4414	27.1684	27.0803	26.999	16.9557	16.973	16.9881
WT	30.8827	31.0218	30.6254	29.5641	29.1061	29.9681	19.2244	19.2993	19.2541
WT	31.8359	32.2593	32.0511	29.054	28.9256	29.0735	18.8774	18.9248	18.8941
Δ3XCTCF	28.6173	28.6683	28.5164	27.5078	27.6228	27.6238	16.8069	16.8056	16.8094
Δ3XCTCF	30.4105	29.9675	29.9772	27.6959	27.8471	27.852	16.897	16.9626	16.9593
Δ3XCTCF	29.0982	28.7206	28.8698	27.074	27.1708	27.1166	16.9529	16.9509	17.0266
Δ3XCTCF	29.597	29.5788	29.6174	27.8746	27.7633	27.7674	18.0563	18.0236	17.9866

## Sheet: Fig. 3D
Each sample was analyze as technical triplicates
				Housekeeping CTs
	Asb18 CTs			Hprt1			Eef1a
WT	40	35.4582	40	30.0909	30.4162	30.6663	19.7375	19.6946	19.8614
WT	37.76	36.7759	36.6478	31.0962	31.0206	31.4489	19.3045	19.3179	19.28
WT	36.986	40	35.1919	30.1006	30.5326	29.9641	18.7672	18.7992	18.7833
WT	37.2563	40	36.4908	29.0128	29.0328	29.0559	19.5194	19.5257	19.4787
WT	36.6296	40	36.2579	29.2327	29.5617	29.2669	19.3218	19.4077	19.3052
Δ3XCTCF	35.236	35.111	34.8335	29.926	29.7256	29.6423	19.196	19.2527	19.1595
Δ3XCTCF	36.5211	35.0032	35.4094	31.0776	31.0389	30.9453	19.2261	19.3477	19.3187
Δ3XCTCF	34.2979	36.5683	35.0892	29.5351	29.2041	29.2012	20.0645	19.9506	20.0342
Δ3XCTCF	36.6315	36.6112	37.2867	30.7687	30.6168	30.9213	21.9099	21.868	21.9289
Δ3XCTCF	35.972	37.2161	35.8096	30.4156	30.6658	30.7904	20.6728	20.6397	20.7182
Δ3XCTCF	34.1204	34.9475	35.5622	29.5047	29.647	31.2349	19.2074	19.2492	19.2472
Δ3XCTCF	34.9948	36.7922	35.0199	29.9281	29.8578	29.5224	19.743	19.6298	19.6683
71Kb INV	32.4516	33.4528	33.0998	30.8957	31.0619	32.0421	19.2082	19.2398	19.4434
71Kb INV	33.6534	33.5233	33.6062	31.0503	30.9645	31.0947	19.2048	19.3318	19.2814
71Kb INV	35.8811	35.2822	35.5001	30.9669	31.3443	31.3559	19.584	19.5367	19.5435
71Kb INV	34.5273	35.4558	34.3332	32.1449	31.8142	32.4973	19.2768	19.2706	19.2243
71Kb INV	34.6882	34.5299	34.3171	31.5048	31.8835	31.9338	19.558	19.5706	19.6349
71Kb INV	34.5652	34.5426	34.2851	29.025	28.8911	29.6195	19.965	19.934	19.921
71Kb INV	36.6965	34.2091	34.582	30.1923	30.4326	30.9673	20.9763	20.9951	20.953
71Kb INV	34.288	34.3426	35.0318	28.9517	29.3356	29.4741	19.4528	19.4519	19.4745
Δ3XCTCF:71Kb INV	33.7495	32.4463	33.1091	30.1085	30.213	30.5049	19.5969	19.4849	19.4692
Δ3XCTCF:71Kb INV	34.6222	35.6785	34.7345	31.5048	31.8835	31.9338	22.1071	22.1497	22.0922
Δ3XCTCF:71Kb INV	32.7158	33.1256	34.0244	30.3961	30.2061	30.0519	19.7971	19.8279	19.8205
Δ3XCTCF:71Kb INV	34.0582	33.6795	32.8811	29.2415	28.951	29.1852	18.846	18.5703	18.6316
Δ3XCTCF:71Kb INV	32.9285	32.6486	33.5644	29.2435	29.4299	29.2913	19.0792	19.0566	18.9708
Δ3XCTCF:71Kb INV	32.7409	32.6186	33.94	29.4781	29.8476	29.4563	18.1358	18.1943	18.1459
Δ3XCTCF:71Kb INV	33.0267	33.1576	33.2697	30.1125	29.9041	30.0765	19.8306	19.7921	19.7703
Δ3XCTCF:71Kb INV	32.9126	33.0364	34.1596	29.4335	29.3014	29.7958	19.9429	19.8373	20.0291
Δ3XCTCF:71Kb INV	34.9584	33.7766	33.7032	29.6454	29.5882	29.9955	20.3859	20.3608	20.2973
Δ3XCTCF:71Kb INV	34.3967	34.2821	33.3232	29.8013	30.1205	29.9619	20.2699	20.3145	20.2483
Δ3XCTCF:71Kb INV	34.226	33.0101	34.9853	30.2015	29.9719	30.3402	20.0939	20.1158	20.2064
Δ3XCTCF:71Kb INV	35.7847	34.6341	34.5298	30.2262	30.485	31.9692	20.6665	20.7434	20.8894
Δ3XCTCF:71Kb INV	40	34.1102	34.6794	31.7625	31.361	22.6178	22.8296
Δ3XCTCF:71Kb INV	33.3297	32.9472	32.9496	29.2686	29.1954	19.8724	19.8605
WT	36.1417	40	40	28.6313	28.2657	28.3477	18.5188	18.5792	18.5134
WT	35.6976	33.572	34.2543	28.8605	28.3012	28.7942	17.0209	17.1952	16.6963
WT	34.2916	35.0676	36.0805	28.2447	27.3777	27.6576	16.3846	16.3943	16.4152
WT	35.9288	35.1993	36.0457	28.5288	28.5067	28.5663	16.9257	16.9314	16.937
Δ3XCTCF	32.9559	33.0249	33.3455	28.2927	28.0073	28.2015	17.7794	17.8888	18.2961
Δ3XCTCF	34.5481	35.1897	33.0466	27.8833	27.6245	27.1348	17.3038	17.3006	17.5036
Δ3XCTCF	33.3009	33.8118	33.9133	28.1172	28.0383	28.1701	17.1177	17.2592	17.8418
Δ3XCTCF	33.9206	32.3105	33.2953	27.7007	27.7318	27.8191	16.8525	17.3193	17.9143
Δ3XCTCF	33.8542	34.3897	33.679	27.7727	27.5936	27.7989	17.2828	17.4636	17.5085
Δ3XCTCF	33.7538	33.4859	33.7118	27.7722	27.6281	27.478	17.0996	17.1549	17.2811
WT	40	40	40	28.7559	28.5004	28.7983	19.5829	19.5404	19.6371
WT	40	36.3505	40	29.2113	29.0206	28.6069	19.6993	19.2853	19.5691
WT	36.5014	40	40	29.3255	29.3389	29.2288	18.3635	18.5703	18.751
WT	35.4239	40	40	29.2473	28.7484	28.7085	18.4129	18.2344	18.1222
Δ3XCTCF	35.5772	36.6047		27.5453	27.9959	27.7487	18.8991	18.7844	18.518
Δ3XCTCF	36.3673	37.2756	35.7567	27.9526	28.2972	28.1669	18.7396	18.3866	18.7534
Δ3XCTCF	34.7447	36.4723	33.7337	28.021	28.3288	28.2581	17.5044	17.7297	17.65
Δ3XCTCF	33.8984	36.4307	34.7258	28.2661	27.5956	28.0423	18.1265	17.6942	18.0102
WT	40	34.832	39.0219	27.7323	27.675	27.5637	17.5015	17.5603	17.5126
WT	33.8712	35.3803	40	27.8254	27.6181	27.6206	17.4463	17.4819	17.4785
WT	36.4126	40	34.1844	28.1777	27.9227	28.1418	17.763	17.8073	17.6312
WT	33.4103	32.8904	32.5918	27.1684	27.0803	26.999	16.9557	16.973	16.9881
WT	37.4897	32.5843	33.9763	29.5641	29.1061	29.9681	19.2244	19.2993	19.2541
WT	36.0106	36.5243		29.054	28.9256	29.0735	18.8774	18.9248	18.8941
Δ3XCTCF	31.4613	32.1035	32.2334	27.5078	27.6228	27.6238	16.8069	16.8056	16.8094
Δ3XCTCF	31.6716	31.9814	32.657	27.6959	27.8471	27.852	16.897	16.9626	16.9593
Δ3XCTCF	32.9796	33.3547	32.2496	27.074	27.1708	27.1166	16.9529	16.9509	17.0266
Δ3XCTCF	33.1974	33.984	32.9534	27.8746	27.7633	27.7674	18.0563	18.0236	17.9866
Δ3XCTCF	33.959	34.2562	33.7716	28.5655	28.7706	28.4076	18.5912	18.6121	18.5842
Δ3XCTCF	32.4592	31.5908	32.1953	29.054	28.9256	29.0735	18.8774	18.9248	18.8941

## Sheet: Fig. 4B
Each sample was analyze as technical triplicates
				Housekeeping CTs
	Gbx2 CTs			Hprt1			Eef1a
WT	29.5714	29.508	29.5599	30.0909	30.4162	30.6663	19.7375	19.6946	19.8614
WT	32.072	31.6852	31.2106	31.0962	31.0206	31.4489	19.3045	19.3179	19.28
WT	30.5898	30.2883	30.6692	30.1006	30.5326	29.9641	18.7672	18.7992	18.7833
WT	29.8876	29.9555	29.7566	29.0128	29.0328	29.0559	19.5194	19.5257	19.4787
WT	31.5284	31.4788	31.242	29.2327	29.5617	29.2669	19.3218	19.4077	19.3052
Δ3XCTCF	29.2817	29.4675	29.1426	29.926	29.7256	29.6423	19.196	19.2527	19.1595
Δ3XCTCF	31.7724	31.584	31.3594	31.0776	31.0389	30.9453	19.2261	19.3477	19.3187
Δ3XCTCF	30.534	30.1017	29.8674	29.5351	29.2041	29.2012	20.0645	19.9506	20.0342
Δ3XCTCF	32.6045	32.5402	32.8528	30.7687	30.6168	30.9213	21.9099	21.868	21.9289
Δ3XCTCF	33.2293	33.1434	33.2978	30.4156	30.6658	30.7904	20.6728	20.6397	20.7182
Δ3XCTCF	31.8065	31.5055	31.777	29.5047	29.647	31.2349	19.2074	19.2492	19.2472
Δ3XCTCF	30.9413	31.1122	30.8545	29.9281	29.8578	29.5224	19.743	19.6298	19.6683
WT	28.5498	28.4125	28.6611	29.2473	28.7484	28.7085	18.4129	18.2344	18.1222
WT	28.7424	28.5297	28.5708	29.3255	29.3389	29.2288	18.3635	18.5703	18.751
WT	30.288	31.1069	31.052	28.7559	28.5004	28.7983	19.5829	19.5404	19.6371
WT	30.4791	30.4736	30.9343	29.2113	29.0206	28.6069	19.6993	19.2853	19.5691
Δ3XCTCF	29.6202	30.0059	29.7659	27.5453	27.9959	27.7487	18.8991	18.7844	18.518
Δ3XCTCF	29.4966	29.5006	30.0649	27.9526	28.2972	28.1669	18.7396	18.3866	18.7534
Δ3XCTCF	27.2663	27.1285	27.0937	28.021	28.3288	28.2581	17.5044	17.7297	17.65
Δ3XCTCF	28.342	28.0208	28.1331	28.2661	27.5956	28.0423	18.1265	17.6942	18.0102
ΔPromGbx2	33.3012	35.1488	34.295	30.018	30.1034	30.305	21.2199	19.4741	19.7367
ΔPromGbx2	36.3462	34.7234	35.8451	30.7368	30.7512	31.375	20.6302	20.3945	20.514
ΔPromGbx2	32.2672	32.7357	32.7004	28.422	28.5311	28.449	18.2215	17.965	18.4821
ΔPromGbx2	30.9345	31.4645	31.0374	29.0865	29.0766	29.4723	17.5011	17.5031	17.8635
ΔPromGbx2	31.3497	31.225	31.5161	29.0497	28.9171	28.8937	17.6026	17.8173	17.6946
Δ3xCTCF:ΔPromGbx2	35.8256	37.0273	36.7515	31.0286	31.4596	30.8066	21.1056	21.0907	21.2756
Δ3xCTCF:ΔPromGbx2	32.1737	32.55	32.7506	28.4159	28.752	29.1898	19.1334	19.1427	19.4287
Δ3xCTCF:ΔPromGbx2	32.2537	32.1592	32.7366	29.2572	28.8126	28.7146	19.4136	19.4238	19.2759
Δ3xCTCF:ΔPromGbx2	31.1043	30.8006	31.0055	28.5243	28.9957	28.55	18.0336	18.0221	18.2937
Δ3xCTCF:ΔPromGbx2	30.8018	30.7228	30.2455	29.3063	29.2012	29.5506	18.5818	18.2704	18.2295
Δ3xCTCF:ΔPromGbx2	30.4663	30.4036	30.2719	28.2921	28.5132	28.2688	17.5805	18.008	17.629
WT	26.9972	27.0307	27.1362	28.6313	28.2657	28.3477	18.5188	18.5792	18.5134
WT	26.1034	26.2215	26.2853	28.2447	27.3777	27.6576	16.3846	16.3943	16.4152
WT	29.5668	29.1953	32.3775	28.5288	28.5067	28.5663	16.9257	16.9314	16.937
Δ3XCTCF	27.0833	27.2012	27.4927	28.2927	28.0073	28.2015	17.7794	17.8888	18.2961
Δ3XCTCF	26.5661	27.0919	26.9769	27.8833	27.6245	27.1348	17.3038	17.3006	17.5036
Δ3XCTCF	29.2068	28.87	28.7826	28.1172	28.0383	28.1701	17.1177	17.2592	17.8418
Δ3XCTCF	28.2682	28.2212	28.185	27.7007	27.7318	27.8191	16.8525	17.3193	17.9143
Δ3XCTCF	28.5121	28.0926	28.3016	27.7727	27.5936	27.7989	17.2828	17.4636	17.5085
Δ3XCTCF	27.886	27.5217	27.5794	27.7722	27.6281	27.478	17.0996	17.1549	17.2811
WT	29.7355	30.1811	29.8785	27.0212	26.8616	26.9848	16.2855	16.2102	16.2931
WT	29.0733	29.0002	28.8039	28.1777	27.9227	28.1418	17.763	17.8073	17.6312
WT	28.5835	28.6948	28.4414	27.1684	27.0803	26.999	16.9557	16.973	16.9881
WT	30.8827	31.0218	30.6254	29.5641	29.1061	29.9681	19.2244	19.2993	19.2541
WT	31.8359	32.2593	32.0511	29.054	28.9256	29.0735	18.8774	18.9248	18.8941
Δ3XCTCF	28.6173	28.6683	28.5164	27.5078	27.6228	27.6238	16.8069	16.8056	16.8094
Δ3XCTCF	30.4105	29.9675	29.9772	27.6959	27.8471	27.852	16.897	16.9626	16.9593
Δ3XCTCF	29.0982	28.7206	28.8698	27.074	27.1708	27.1166	16.9529	16.9509	17.0266
Δ3XCTCF	29.597	29.5788	29.6174	27.8746	27.7633	27.7674	18.0563	18.0236	17.9866

## Sheet: Fig. 4C
Each sample was analyze as technical triplicates
				Housekeeping CTs
	Asb18 CTs			Hprt1			Eef1a
WT	40	35.4582	40	30.0909	30.4162	30.6663	19.7375	19.6946	19.8614
WT	37.76	36.7759	36.6478	31.0962	31.0206	31.4489	19.3045	19.3179	19.28
WT	36.986	40	35.1919	30.1006	30.5326	29.9641	18.7672	18.7992	18.7833
WT	37.2563	40	36.4908	29.0128	29.0328	29.0559	19.5194	19.5257	19.4787
WT	36.6296	40	36.2579	29.2327	29.5617	29.2669	19.3218	19.4077	19.3052
Δ3XCTCF	35.236	35.111	34.8335	29.926	29.7256	29.6423	19.196	19.2527	19.1595
Δ3XCTCF	36.5211	35.0032	35.4094	31.0776	31.0389	30.9453	19.2261	19.3477	19.3187
Δ3XCTCF	34.2979	36.5683	35.0892	29.5351	29.2041	29.2012	20.0645	19.9506	20.0342
Δ3XCTCF	36.6315	36.6112	37.2867	30.7687	30.6168	30.9213	21.9099	21.868	21.9289
Δ3XCTCF	35.972	37.2161	35.8096	30.4156	30.6658	30.7904	20.6728	20.6397	20.7182
Δ3XCTCF	34.1204	34.9475	35.5622	29.5047	29.647	31.2349	19.2074	19.2492	19.2472
Δ3XCTCF	34.9948	36.7922	35.0199	29.9281	29.8578	29.5224	19.743	19.6298	19.6683
WT	36.1417	40	40	28.6313	28.2657	28.3477	18.5188	18.5792	18.5134
WT	35.6976	33.572	34.2543	28.8605	28.3012	28.7942	17.0209	17.1952	16.6963
WT	34.2916	35.0676	36.0805	28.2447	27.3777	27.6576	16.3846	16.3943	16.4152
WT	35.9288	35.1993	36.0457	28.5288	28.5067	28.5663	16.9257	16.9314	16.937
Δ3XCTCF	32.9559	33.0249	33.3455	28.2927	28.0073	28.2015	17.7794	17.8888	18.2961
Δ3XCTCF	34.5481	35.1897	33.0466	27.8833	27.6245	27.1348	17.3038	17.3006	17.5036
Δ3XCTCF	33.3009	33.8118	33.9133	28.1172	28.0383	28.1701	17.1177	17.2592	17.8418
Δ3XCTCF	33.9206	32.3105	33.2953	27.7007	27.7318	27.8191	16.8525	17.3193	17.9143
Δ3XCTCF	33.8542	34.3897	33.679	27.7727	27.5936	27.7989	17.2828	17.4636	17.5085
Δ3XCTCF	33.7538	33.4859	33.7118	27.7722	27.6281	27.478	17.0996	17.1549	17.2811
WT	40	40	40	28.7559	28.5004	28.7983	19.5829	19.5404	19.6371
WT	40	36.3505	40	29.2113	29.0206	28.6069	19.6993	19.2853	19.5691
WT	36.5014	40	40	29.3255	29.3389	29.2288	18.3635	18.5703	18.751
WT	35.4239	40	40	29.2473	28.7484	28.7085	18.4129	18.2344	18.1222
Δ3XCTCF	35.5772	36.6047		27.5453	27.9959	27.7487	18.8991	18.7844	18.518
Δ3XCTCF	36.3673	37.2756	35.7567	27.9526	28.2972	28.1669	18.7396	18.3866	18.7534
Δ3XCTCF	34.7447	36.4723	33.7337	28.021	28.3288	28.2581	17.5044	17.7297	17.65
Δ3XCTCF	33.8984	36.4307	34.7258	28.2661	27.5956	28.0423	18.1265	17.6942	18.0102
ΔPromGbx2	35.1314	36.6988	40	30.018	30.1034	30.305	21.2199	19.4741	19.7367
ΔPromGbx2	40	40	40	30.3265	30.07	30.5423	21.4625	21.3663	21.283
ΔPromGbx2	40	36.4946	40	30.7368	30.7512	31.375	20.6302	20.3945	20.514
ΔPromGbx2	36.3879	35.3949	34.9063	28.422	28.5311	28.449	18.2215	17.965	18.4821
ΔPromGbx2	32.7537	34.0819	32.9963	29.0865	29.0766	29.4723	17.5011	17.5031	17.8635
ΔPromGbx2	33.3534	33.081	32.4739	29.0497	28.9171	28.8937	17.6026	17.8173	17.6946
Δ3xCTCF:ΔPromGbx2	34.0629	35.3552	36.8315	31.0286	31.4596	30.8066	21.1056	21.0907	21.2756
Δ3xCTCF:ΔPromGbx2	34.1877	32.849	32.664	28.4159	28.752	29.1898	19.1334	19.1427	19.4287
Δ3xCTCF:ΔPromGbx2	34.6222	33.3951	33.4885	29.2572	28.8126	28.7146	19.4136	19.4238	19.2759
Δ3xCTCF:ΔPromGbx2	31.8176	32.023	32.1837	28.5243	28.9957	28.55	18.0336	18.0221	18.2937
Δ3xCTCF:ΔPromGbx2	32.2395	31.3887	32.1259	29.3063	29.2012	29.5506	18.5818	18.2704	18.2295
Δ3xCTCF:ΔPromGbx2	32.3227	32.2007	32.3192	28.2921	28.5132	28.2688	18.128	17.5644	18.0567
WT	40	34.832	39.0219	27.7323	27.675	27.5637	17.5015	17.5603	17.5126
WT	33.8712	35.3803	40	27.8254	27.6181	27.6206	17.4463	17.4819	17.4785
WT	36.4126	40	34.1844	28.1777	27.9227	28.1418	17.763	17.8073	17.6312
WT	33.4103	32.8904	32.5918	27.1684	27.0803	26.999	16.9557	16.973	16.9881
WT	37.4897	32.5843	33.9763	29.5641	29.1061	29.9681	19.2244	19.2993	19.2541
WT	36.0106	36.5243		29.054	28.9256	29.0735	18.8774	18.9248	18.8941
Δ3XCTCF	31.4613	32.1035	32.2334	27.5078	27.6228	27.6238	16.8069	16.8056	16.8094
Δ3XCTCF	31.6716	31.9814	32.657	27.6959	27.8471	27.852	16.897	16.9626	16.9593
Δ3XCTCF	32.9796	33.3547	32.2496	27.074	27.1708	27.1166	16.9529	16.9509	17.0266
Δ3XCTCF	33.1974	33.984	32.9534	27.8746	27.7633	27.7674	18.0563	18.0236	17.9866
Δ3XCTCF	33.959	34.2562	33.7716	28.5655	28.7706	28.4076	18.5912	18.6121	18.5842
Δ3XCTCF	32.4592	31.5908	32.1953	29.054	28.9256	29.0735	18.8774	18.9248	18.8941

## Sheet: Fig. 5C
Each sample was analyze as technical triplicates
				Housekeeping CTs
	Six3 CTs			Hprt1			Eef1a
WT	29.5731	29.3432	29.2955	29.3949	29.5949	29.675	17.1674	17.2487	17.615
WT	30.0269	28.9262	29.5917	29.7869	30.3663	29.339	17.4445	18.1677	17.141
WT	29.0882	29.1636	29.0269	29.4652	30.0524	29.849	17.992	17.5495	17.7383
WT	29.2832	29.3198	29.3003	30.3056	29.6471	29.7187	18.0653	17.7975	17.2651
Δ6xCTCF	31.9121	31.4685		29.5497	30.0299	29.9253	17.5472	17.8876	17.2815
Δ6xCTCF	31.2637	31.2573	30.9917	29.9459	30.5874	29.5362	17.5254	17.4207	17.9011
Δ6xCTCF	31.1439	31.381	30.9503	29.9345	30.2818	30.3313	17.2164	17.5654	17.5113
Δ6xCTCF	31.0274	30.8539	31.2723	30.2988	29.5898	29.8336	17.457	17.7635	17.3483
156Kb INV	29.3691	29.408	29.4527	29.4757	29.7245	29.7891	18.2519	18.3119	18.2795
156Kb INV	29.0227	29.4498	28.9016	29.7643	29.4114	29.4175	17.8843	18.1242	17.8798
156Kb INV	29.2741	29.2849	29.3959	29.6641	29.624	29.599	18.2692	18.1839	18.0131
156Kb INV	29.0044	29.3857	29.1039	29.598	29.6541	29.5524	18.1194	18.0389	18.359
Δ6xCTCF:156Kb INV	32.9573	33.1618	32.7687	26.7187	27.0817	26.9246	16.6403	16.6316	17.0434
Δ6xCTCF:156Kb INV	34.4834	33.3186	33.1203	28.7829	28.2506	28.0994	18.0808	17.3248	17.3882
Δ6xCTCF:156Kb INV	33.8697	34.2564	33.6273	27.6882	27.427	27.4738	17.9506	17.4147	17.3961
Δ6xCTCF:156Kb INV	32.0981	32.3936		27.7266	26.9541		16.7367	17.1753
Δ6xCTCF:156Kb INV	33.1682	32.7218		27.9744	28.0387		18.0294	18.1281
Δ6xCTCF:156Kb INV	32.9336	32.3275	32.2729	27.7272	27.687	27.6333	17.1624	17.2015	17.2054
Δ6xCTCF:156Kb INV	34.9619	33.2374		28.4174	28.2364	28.8375	18.1141	18.1695	18.1113
WT	30.4632	30.4766	30.7227	29.26	29.2376	29.0796	19.0221	18.5778	18.8167
WT	29.9509	29.729	29.6043	28.419	28.5355	28.5076	18.2372	18.135	18.502
Δ6xCTCF	32.7062	31.9998	32.1514	28.8436	29.0043	28.8559	18.4294	18.5174	18.3955
Δ6xCTCF	31.7109	31.7601	31.6923	28.8671	28.7928	28.9119	18.0068	18.2374	18.474
WT	27.5561	27.6176	27.6314	29.0714	28.7533	29.0085	17.5089	17.5052	17.6015
WT	27.833	27.1666	27.5964	28.2491	28.5638	28.521	17.6035	17.5277	17.4876
WT	27.8252	27.5376	27.7763	28.9321	28.6802	28.5893	17.6999	17.8505	17.7109
WT	27.404	27.2697	27.4148	28.5146	28.8563	28.5978	17.4852	17.5519	17.5244
Δ6xCTCF	29.9868	29.6889	29.839	29.0933	29.3871	29.4154	18.0102	17.5875	17.7621
Δ6xCTCF	29.63	29.758	29.6135	29.0543	29.0028	28.717	17.5813	17.2043	17.4217
Δ6xCTCF	30.0821	29.4492	29.8187	28.5006	28.7931	28.6866	17.8013	17.3049	17.4862
Δ6xCTCF	30.0261	29.6104	30.0384	29.0288	29.142	29.1232	17.709	17.7	17.8607
WT	30.9927	31.0752	31.0096	32.0868	32.448	31.8407	19.4908	19.8803	19.7441
WT	29.3987	29.0045	29.2846	29.0384	28.919	28.7433	18.1867	18.2145	18.3759
WT	29.6073	29.9978	29.8986	28.8103	29.5663	29.0801	19.1036	19.1788	19.3664
WT	29.3815	29.2387	29.2717	28.9441	29.0234	28.6935	18.8372	18.8478	19.0249
WT	28.4141	28.492	28.3599	28.1071	28.0194	27.9323	19.0308	18.5415	18.7508
Δ6xCTCF	33.3771	34.355	34.4024	28.4374	28.5409	28.553	18.9895	18.9161	19.0661
Δ6xCTCF	32.1436	32.6145	31.4456	28.075	28.1194	28.6556	17.3845	17.5659	17.9185
Δ6xCTCF	32.8194	33.1944	33.2566	28.5061	28.7465	28.5205	18.4138	18.4519	18.4068
Δ6xCTCF	32.7248	32.3617	32.1438	28.5776	28.646	28.5442	18.037	18.3076	18.3399
156Kb INV	29.2038	29.0956	29.0798	27.7869	27.66	27.8556	17.526	17.8538	17.65
156Kb INV	30.1241	30.0179	30.0164	28.1292	28.2104	27.9793	18.3436	18.4097	18.4228
156Kb INV	27.8821	28.1108	28.0299	24.09	24.0662	23.9266	17.3743	17.2096	18.1134
WT		27.9042	28.2326	27.9797	27.6909	28.0187	17.6825	17.7871	17.7633
WT	27.6507	27.8228	28.2894	30.1247	30.2828	30.0523	18.6227	18.4961	18.4032
WT	27.8782	27.5012	27.6422	29.3259	29.4674	29.553	17.9615	18.0902	18.0982
WT	27.6981	26.7981	27.3657	28.7071	29.3125	28.8787	17.5013	17.6168	17.8124
Δ6xCTCF	28.7751	28.968	28.765	30.938	30.9571	30.9187	17.8758	17.8525	17.8131
Δ6xCTCF	29.7062	29.6987	29.7903	30.5903	31.4402	31.1808	17.5685	17.6191	17.6393
Δ6xCTCF	30.022	29.9155	30.3208	27.645	27.4242	27.8616	16.0755	15.7222	15.8729
Δ6xCTCF	30.1911	29.7341	30.079	28.5009	28.5608	28.5071	16.1747	16.103	16.1451
156Kb INV	26.9882	26.9405	26.9722	31.2743	30.8814	30.8904	18.3279	18.1683	18.1295
156Kb INV	30.1099	30.3302	30.5851	28.2023	27.9517	27.8548	16.8059	16.519	16.3599
156Kb INV	28.0696	28.4175	28.407	28.9482	28.53	29.0432	16.6976	16.547	16.4426
Δ6xCTCF:156Kb INV	30.8537	30.6222	30.8318	30.9514	30.8601	31.4837	17.8562	17.8298	17.8146
Δ6xCTCF:156Kb INV	31.2939	31.0524	30.836	31.424	30.9478	30.9539	18.5178	18.4516	18.3797
Δ6xCTCF:156Kb INV	29.1578	29.2274	29.3673	30.9504	30.9858	30.6124	18.4407	18.2782	18.3045
Δ6xCTCF:156Kb INV	29.9121	29.7704	29.8886	30.9549	30.7503	30.9095	17.981	17.9537	17.8985
Δ6xCTCF:156Kb INV	30.0025	29.9535	30.0396	29.9805	30.4726	30.9332	18.1146	18.1438	18.3658
Δ6xCTCF:156Kb INV	29.4881	29.2139	29.216	31.0983	30.2123	30.8084	18.6457	18.4964	18.6568
Δ6xCTCF:156Kb INV	32.6945	32.7811	32.3795	28.049	28.1964	28.3145	16.3058	16.6853	16.554
Δ6xCTCF:156Kb INV	30.6955	30.8305	30.6373	29.1983	30.1328	29.0981	16.8337	16.6584	16.7097
Δ6xCTCF:156Kb INV	32.4335	32.7853	31.8628	28.9482	28.53	29.0432	16.6976	16.547	16.4426
Δ6xCTCF:156Kb INV	33.1117	33.2632	33.3598	28.0373	28.1076	27.8741	16.3175	17.3548	16.4766
Δ6xCTCF:156Kb INV	31.2021	31.2622	30.4799	28.3491	28.389	28.5707	16.997	17.0658	17.0353

## Sheet: Fig. 5D
Each sample was analyze as technical triplicates
				Housekeeping CTs
	Six2 CTs			Hprt1			Eef1a
WT	37.0005	36.3353	40	29.3949	29.5949	29.675	17.1674	17.2487	17.615
WT	38.9522	37.1791	39.7773	29.7869	30.3663	29.339	17.4445	18.1677	17.141
WT	39.1886	37.31	38.1845	29.4652	30.0524	29.849	17.992	17.5495	17.7383
WT	37.5818	36.8004	37.5705	30.3056	29.6471	29.7187	18.0653	17.7975	17.2651
Δ6xCTCF	35.597		37.164	29.5497	30.0299	29.9253	17.5472	17.8876	17.2815
Δ6xCTCF	35.1794	35.1353	35.2782	29.9459	30.5874	29.5362	17.5254	17.4207	17.9011
Δ6xCTCF	35.0213	35.2476	34.9041	29.9345	30.2818	30.3313	17.2164	17.5654	17.5113
Δ6xCTCF	31.0274	30.8539	31.2723	30.2988	29.5898	29.8336	17.457	17.7635	17.3483
156Kb INV	38.3822	40	39.4558	29.4757	29.7245	29.7891	18.2519	18.3119	18.2795
156Kb INV	40	40	40	29.7643	29.4114	29.4175	17.8843	18.1242	17.8798
156Kb INV	40	40.1295	40	29.6641	29.624	29.599	18.2692	18.1839	18.0131
156Kb INV	40	40	40	29.598	29.6541	29.5524	18.1194	18.0389	18.359
Δ6xCTCF:156Kb INV	34.7687	35.183	35.1084	26.7187	27.0817	26.9246	16.6403	16.6316	17.0434
Δ6xCTCF:156Kb INV	34.9772	34.3841	34.6497	28.7829	28.2506	28.0994	18.0808	17.3248	17.3882
Δ6xCTCF:156Kb INV	35.6115	35.0431	37.6184	27.6882	27.427	27.4738	18.0808	17.3248	17.3882
Δ6xCTCF:156Kb INV	35.8626	34.7902		27.7266	26.9541		16.7367	17.1753
Δ6xCTCF:156Kb INV	35.7379	35.784		27.9744	28.0387		18.0294	18.1281
Δ6xCTCF:156Kb INV	36.1262	35.1714	35.2457	27.7272	27.687	27.6333	17.1624	17.2015	17.2054
Δ6xCTCF:156Kb INV	36.0569	36.5137	36.1113	28.4174	28.2364	28.8375	18.1141	18.1695	18.1113
WT	37.246	37.3801	40	29.26	29.2376	29.0796	19.0221	18.5778	18.8167
WT	38.8397	37.5183	40	28.419	28.5355	28.5076	18.2372	18.135	18.502
Δ6xCTCF	34.5751	35.1018	34.3565	28.8436	29.0043	28.8559	18.4294	18.5174	18.3955
Δ6xCTCF	35.0497	36.2592	34.1471	28.8671	28.7928	28.9119	18.0068	18.2374	18.474
WT	35.5187	35.212	35.3684	29.0714	28.7533	29.0085	17.5089	17.5052	17.6015
WT	36.1153	37.1247	36.6582	28.2491	28.5638	28.521	17.6035	17.5277	17.4876
WT	36.3727	37.2069	35.7177	28.9321	28.6802	28.5893	17.6999	17.8505	17.7109
WT	35.2018	40	36.4355	28.5146	28.8563	28.5978	17.4852	17.5519	17.5244
Δ6xCTCF	32.2143	32.9761	32.3567	29.0933	29.3871	29.4154	18.0102	17.5875	17.7621
Δ6xCTCF	32.4847	32.5029	32.1139	29.0543	29.0028	28.717	17.5813	17.2043	17.4217
Δ6xCTCF	32.7911	32.5887	32.95	28.5006	28.7931	28.6866	17.8013	17.3049	17.4862
Δ6xCTCF	32.9022	33.0698	32.5632	29.0288	29.142	29.1232	17.709	17.7	17.8607
WT	40	40	40	32.0868	32.448	31.8407	19.4908	19.8803	19.7441
WT	40	36.5722	37.3235	29.0384	28.919	28.7433	18.1867	18.2145	18.3759
WT	37.7795	40	40	28.8103	29.5663	29.0801	19.1036	19.1788	19.3664
WT	40	37.1966	40	28.9441	29.0234	28.6935	18.8372	18.8478	19.0249
WT	37.1484	40	40	28.1071	28.0194	27.9323	19.0308	18.5415	18.7508
Δ6xCTCF	36.4573	38.4794	37.0588	28.4374	28.5409	28.553	18.9895	18.9161	19.0661
Δ6xCTCF	36.6586	35.8493	35.9954	27.8462	28.1078	28.4889	18.104	18.0782	18.108
Δ6xCTCF	35.2611	34.3207		28.075	28.1194	28.6556	17.3845	17.5659	17.9185
Δ6xCTCF	36.1545	35.2395	35.7238	28.5776	28.646	28.5442	18.037	18.3076	18.3399
156Kb INV	37.7004	36.3672	36.6772	27.7869	27.66	27.8556	17.526	17.8538	17.65
156Kb INV	35.7813	36.1397	38.4025	28.1292	28.2104	27.9793	18.3436	18.4097	18.4228
156Kb INV	37.3611	35.6971	36.4532	24.09	24.0662	23.9266	17.3743	17.2096	18.1134
156Kb INV	36.26	36.5825	37.6932	22.6372	22.6525	22.7239	16.5094	16.7733	16.7993
WT		36.8446	37.7977	27.9797	27.6909	28.0187	17.6825	17.7871	17.7633
Δ6xCTCF	30.8069	30.8143	30.7981	30.938	30.9571	30.9187	17.8758	17.8525	17.8131
Δ6xCTCF	31.5711	31.1881	31.1447	30.5903	31.4402	31.1808	17.5685	17.6191	17.6393
Δ6xCTCF	33.9481	35.6228	33.465	27.645	27.4242	27.8616	16.0755	15.7222	15.8729
Δ6xCTCF	33.403	33.5303	34.168	28.5879	28.1243	28.0991	16.6492	16.6029	16.5832
156Kb INV	35.1825	34.9528	34.6602	31.3814	31.9647	31.378	18.8647	18.578	18.6781
156Kb INV	33.9955	34.7959	33.4708	31.2743	30.8814	30.8904	18.3279	18.1683	18.1295
156Kb INV	36.9165	35.4856		31.5936	31.4004	34.0129	17.9101	17.9537	17.9777
156Kb INV	34.3502	34.2085	33.8566	30.822	30.4852	30.6657	17.9322	17.7837	17.7407
156Kb INV	40	40	36.8055	28.2023	27.9517	27.8548	16.8059	16.519	16.3599
156Kb INV	40.2032	35.9429	40	28.9482	28.53	29.0432	16.6976	16.547	16.4426
Δ6xCTCF:156Kb INV	30.6276	30.6217	30.4727	30.9514	30.8601	31.4837	17.8562	17.8298	17.8146
Δ6xCTCF:156Kb INV	31.0183	30.9615	31.1059	31.424	30.9478	30.9539	18.5178	18.4516	18.3797
Δ6xCTCF:156Kb INV	29.0808	28.9178	28.9664	30.9504	30.9858	30.6124	18.4407	18.2782	18.3045
Δ6xCTCF:156Kb INV	30.0997	30.1066	30.4277	30.9549	30.7503	30.9095	17.981	17.9537	17.8985
Δ6xCTCF:156Kb INV	29.9198	29.9778	29.7478	29.9805	30.4726	30.9332	18.1146	18.1438	18.3658
Δ6xCTCF:156Kb INV	29.8049	29.6139	29.8099	31.0983	30.2123	30.8084	18.6457	18.4964	18.6568
Δ6xCTCF:156Kb INV	34.6897	35.6833	36.2896	26.7539	26.8345	26.5948	15.6754	15.4511	15.575
Δ6xCTCF:156Kb INV	33.9713	35.3777	35.4262	28.049	28.1964	28.3145	16.3058	16.6853	16.554
Δ6xCTCF:156Kb INV	34.4272	34.9902	33.3699	29.1983	30.1328	29.0981	16.8337	16.6584	16.7097
Δ6xCTCF:156Kb INV	33.2124	33.7471	33.9281	28.9482	28.53	29.0432	16.6976	16.547	16.4426
Δ6xCTCF:156Kb INV	32.6256	33.0803	33.2664	28.3491	28.389	28.5707	16.997	17.0658	17.0353

## Sheet: Fig. 5F Left
Each sample was analyze as technical triplicates
				Housekeeping CTs
	Six3 CTs			Hprt1			Eef1a
WT	29.5731	29.3432	29.2955	29.3949	29.5949	29.675	17.1674	17.2487	17.615
WT	30.0269	28.9262	29.5917	29.7869	30.3663	29.339	17.4445	18.1677	17.141
WT	29.0882	29.1636	29.0269	29.4652	30.0524	29.849	17.992	17.5495	17.7383
WT	29.2832	29.3198	29.3003	30.3056	29.6471	29.7187	18.0653	17.7975	17.2651
226Kb INV	28.4535	28.3266	28.4393	29.1612	29.5658	29.4014	17.3495	17.5428	17.5849
226Kb INV	29.1987	28.7987	29.469	29.4499	30.0392	29.334	18.062	18.3604	18.0969
226Kb INV	28.5716	29.3348	29.1031	29.2706	29.3099	29.6744	18.1586	18.0872	18.1506
226Kb INV	29.2535	29.0812	28.6117	29.4604	29.3419	29.2095	17.6796	17.8007	18.0792

## Sheet: Fig. 5F Right
Each sample was analyze as technical triplicates
				Housekeeping CTs
	Six2 CTs			Hprt1			Eef1a
WT	37.0005	36.3353	40	29.3949	29.5949	29.675	17.1674	17.2487	17.615
WT	38.9522	37.1791	39.7773	29.7869	30.3663	29.339	17.4445	18.1677	17.141
WT	39.1886	37.31	38.1845	29.4652	30.0524	29.849	17.992	17.5495	17.7383
WT	37.5818	36.8004	37.5705	30.3056	29.6471	29.7187	18.0653	17.7975	17.2651
226Kb INV	37.5529	38.5424	39.5532	29.1612	29.5658	29.4014	17.3495	17.5428	17.5849
226Kb INV	38.4342	40	37.615	29.4499	30.0392	29.334	18.062	18.3604	18.0969
226Kb INV	37.7763	38.2619	37.4755	29.2706	29.3099	29.6744	18.1586	18.0872	18.1506
226Kb INV	36.5062	38.6763	36.6012	29.4604	29.3419	29.2095	17.6796	17.8007	18.0792

## Sheet: Fig. 5H
Each sample was analyze as technical triplicates
				Housekeeping CTs
	Six3 CTs			Hprt1			Eef1a
WT	29.5731	29.3432	29.2955	29.3949	29.5949	29.675	17.1674	17.2487	17.615
WT	30.0269	28.9262	29.5917	29.7869	30.3663	29.339	17.4445	18.1677	17.141
WT	29.0882	29.1636	29.0269	29.4652	30.0524	29.849	17.992	17.5495	17.7383
WT	29.2832	29.3198	29.3003	30.3056	29.6471	29.7187	18.0653	17.7975	17.2651
Δ6xCTCF	31.9121	31.4685		29.5497	30.0299	29.9253	17.5472	17.8876	17.2815
Δ6xCTCF	31.2637	31.2573	30.9917	29.9459	30.5874	29.5362	17.5254	17.4207	17.9011
Δ6xCTCF	31.1439	31.381	30.9503	29.9345	30.2818	30.3313	17.2164	17.5654	17.5113
Δ6xCTCF	31.0274	30.8539	31.2723	30.2988	29.5898	29.8336	17.457	17.7635	17.3483
WT	30.4632	30.4766	30.7227	29.26	29.2376	29.0796	19.0221	18.5778	18.8167
WT	29.9509	29.729	29.6043	28.419	28.5355	28.5076	18.2372	18.135	18.502
Δ6xCTCF	32.7062	31.9998	32.1514	28.8436	29.0043	28.8559	18.4294	18.5174	18.3955
Δ6xCTCF	31.7109	31.7601	31.6923	28.8671	28.7928	28.9119	18.0068	18.2374	18.474
WT	27.5561	27.6176	27.6314	29.0714	28.7533	29.0085	17.5089	17.5052	17.6015
WT	27.833	27.1666	27.5964	28.2491	28.5638	28.521	17.6035	17.5277	17.4876
WT	27.8252	27.5376	27.7763	28.9321	28.6802	28.5893	17.6999	17.8505	17.7109
WT	27.404	27.2697	27.4148	28.5146	28.8563	28.5978	17.4852	17.5519	17.5244
Δ6xCTCF	29.9868	29.6889	29.839	29.0933	29.3871	29.4154	18.0102	17.5875	17.7621
Δ6xCTCF	29.63	29.758	29.6135	29.0543	29.0028	28.717	17.5813	17.2043	17.4217
Δ6xCTCF	30.0821	29.4492	29.8187	28.5006	28.7931	28.6866	17.8013	17.3049	17.4862
Δ6xCTCF	30.0261	29.6104	30.0384	29.0288	29.142	29.1232	17.709	17.7	17.8607
WT	30.9927	31.0752	31.0096	32.0868	32.448	31.8407	19.4908	19.8803	19.7441
WT	29.3987	29.0045	29.2846	29.0384	28.919	28.7433	18.1867	18.2145	18.3759
WT	29.6073	29.9978	29.8986	28.8103	29.5663	29.0801	19.1036	19.1788	19.3664
WT	29.3815	29.2387	29.2717	28.9441	29.0234	28.6935	18.8372	18.8478	19.0249
WT	28.4141	28.492	28.3599	28.1071	28.0194	27.9323	19.0308	18.5415	18.7508
Δ6xCTCF	33.3771	34.355	34.4024	28.4374	28.5409	28.553	18.9895	18.9161	19.0661
Δ6xCTCF	32.1436	32.6145	31.4456	28.075	28.1194	28.6556	17.3845	17.5659	17.9185
Δ6xCTCF	32.8194	33.1944	33.2566	28.5061	28.7465	28.5205	18.4138	18.4519	18.4068
Δ6xCTCF	32.7248	32.3617	32.1438	28.5776	28.646	28.5442	18.037	18.3076	18.3399
WT		27.9042	28.2326	27.9797	27.6909	28.0187	17.6825	17.7871	17.7633
WT	27.6507	27.8228	28.2894	30.1247	30.2828	30.0523	18.6227	18.4961	18.4032
WT	27.8782	27.5012	27.6422	29.3259	29.4674	29.553	17.9615	18.0902	18.0982
WT	27.6981	26.7981	27.3657	28.7071	29.3125	28.8787	17.5013	17.6168	17.8124
Δ6xCTCF	28.7751	28.968	28.765	30.938	30.9571	30.9187	17.8758	17.8525	17.8131
Δ6xCTCF	29.7062	29.6987	29.7903	30.5903	31.4402	31.1808	17.5685	17.6191	17.6393
Δ6xCTCF	30.022	29.9155	30.3208	27.645	27.4242	27.8616	16.0755	15.7222	15.8729
Δ6xCTCF	30.1911	29.7341	30.079	28.5009	28.5608	28.5071	16.1747	16.103	16.1451
Δ6XCTCF:Six2-/-	28.5657	28.6577	28.9235	29.2248	29.7683	29.8508	18.0574	18.0141	18.0915
Δ6XCTCF:Six2-/-	28.5671	28.6519	28.7962	29.4964	29.1648	29.4249	17.6577	17.5837	17.5714
Δ6XCTCF:Six2-/-	28.2157	28.1855	27.9508	29.0583	28.9337	29.3668	17.6861	17.92	18.0019
Δ6XCTCF:Six2-/-	29.0905	28.9031	28.2139	29.4814	29.1566	29.8648	17.9046	18.2389	18.0567
Δ6XCTCF:Six2-/-	29.6674	29.3589	29.1893	28.9264	29.0721	29.609	18.2431	18.4468	18.3119
Δ6XCTCF:Six2-/-	30.0412	29.7896	29.7885	29.2081	29.2584	29.2808	18.5562	18.5925	18.6448
Δ6XCTCF:Six2-/-	28.4356	28.7295	28.7921	28.7478	29.4039	29.4267	17.8107	17.9	18.18
Δ6XCTCF:Six2-/-	29.2266	29.4824	29.2644	30.0516	29.3225	29.8914	20.5858	20.1821	20.1287
Δ6XCTCF:Six2-/-	28.9788	29.1293	29.1152	29.3328	28.8048	29.2568	18.6401	18.3501	18.3829
Δ6XCTCF:Six2-/-	28.0376	28.0155	28.0561	28.4164	28.528	28.6419	18.6251	18.4282	18.428
Δ6XCTCF:Six2-/-	28.3568	28.1687	28.1951	28.5323	28.785	28.5498	17.9245	18.1713	18.103

## Sheet: Fig. 6B
Each sample was analyze as technical triplicates
				Housekeeping CTs
	Six3 CTs			Hprt1			Eef1a
WT	29.5731	29.3432	29.2955	29.3949	29.5949	29.675	17.1674	17.2487	17.615
WT	30.0269	28.9262	29.5917	29.7869	30.3663	29.339	17.4445	18.1677	17.141
WT	29.0882	29.1636	29.0269	29.4652	30.0524	29.849	17.992	17.5495	17.7383
WT	29.2832	29.3198	29.3003	30.3056	29.6471	29.7187	18.0653	17.7975	17.2651
Δ6xCTCF	31.9121	31.4685		29.5497	30.0299	29.9253	17.5472	17.8876	17.2815
Δ6xCTCF	31.2637	31.2573	30.9917	29.9459	30.5874	29.5362	17.5254	17.4207	17.9011
Δ6xCTCF	31.1439	31.381	30.9503	29.9345	30.2818	30.3313	17.2164	17.5654	17.5113
Δ6xCTCF	31.0274	30.8539	31.2723	30.2988	29.5898	29.8336	17.457	17.7635	17.3483
Six3-/-	ND	ND	ND	29.0465	29.3369	28.9969	17.9664	17.0368	17.5888
Six3-/-	ND	ND	ND	29.0384	29.0911	29.203	17.2957	17.4536	17.3501
Six3-/-	ND	ND	ND	29.3104	29.4184	29.5364	17.2268	17.6686	17.3339
Six3-/-	ND	ND	ND	29.3201	29.3983	29.642	17.5679	17.5495	17.6655
Six3-/-	ND	ND	ND	29.8419	29.2623	30.015	18.0654	18.0453	18.0999
Six3-/-	ND	ND	ND	29.0847	29.2647	30.1349	16.9972	17.3338	17.2414
Δ6xCTCF:Six3-/-	ND	ND	ND	29.4499	30.0513	30.0354	17.8377	17.5236	17.972
Δ6xCTCF:Six3-/-	ND	ND	ND	30.8757	29.8684	29.7275	18.0906	18.0672	18.529
Δ6xCTCF:Six3-/-	ND	ND	ND	29.9128	29.7403	29.8622	17.5808	17.7728	18.1627
Δ6xCTCF:Six3-/-	ND	ND	ND	29.6684	29.768	29.8142	17.8662	17.7723	17.9803
Δ6xCTCF:Six3-/-	ND	ND	ND	29.8192	29.7924	29.4319	17.6612	18.0509	17.4345
Δ6xCTCF:Six3-/-	ND	ND	ND	29.3249	29.091	29.14	16.8623	16.8346	16.9111
Δ6xCTCF:Six3-/-	ND	ND	ND	29.5237	29.5231	29.7443	17.5482	18.1596	17.4269
Δ6xCTCF:Six3-/-	ND	ND	ND	29.8416	29.9545	29.9507	18.0741	18.0398	18.1472
WT	30.4632	30.4766	30.7227	29.26	29.2376	29.0796	19.0221	18.5778	18.8167
WT	29.9509	29.729	29.6043	28.419	28.5355	28.5076	18.2372	18.135	18.502
Δ6xCTCF	32.7062	31.9998	32.1514	28.8436	29.0043	28.8559	18.4294	18.5174	18.3955
Δ6xCTCF	31.7109	31.7601	31.6923	28.8671	28.7928	28.9119	18.0068	18.2374	18.474
Six3-/-	ND	ND	ND	28.6798	29.2885	28.6515	20.5024	20.3977	20.4934
Six3-/-	ND	ND	ND	28.1309	28.3499	28.2684	18.2071	18.0829	18.2722
Six3-/-	ND	ND	ND	28.6003	28.7956	28.7319	18.9721	18.595	18.7963
Δ6xCTCF:Six3-/-	ND	ND	ND	29.3486	29.3062	29.2569	18.5285	18.5259	18.5093
Δ6xCTCF:Six3-/-	ND	ND	ND	29.0795	28.7603	29.0658	18.9766	18.7783	18.9238
Δ6xCTCF:Six3-/-	ND	ND	ND	28.917	29.0291	28.8716	18.4682	18.2248	18.4841
WT	27.5561	27.6176	27.6314	29.0714	28.7533	29.0085	17.5089	17.5052	17.6015
WT	27.833	27.1666	27.5964	28.2491	28.5638	28.521	17.6035	17.5277	17.4876
WT	27.8252	27.5376	27.7763	28.9321	28.6802	28.5893	17.6999	17.8505	17.7109
WT	27.404	27.2697	27.4148	28.5146	28.8563	28.5978	17.4852	17.5519	17.5244
Δ6xCTCF	29.9868	29.6889	29.839	29.0933	29.3871	29.4154	18.0102	17.5875	17.7621
Δ6xCTCF	29.63	29.758	29.6135	29.0543	29.0028	28.717	17.5813	17.2043	17.4217
Δ6xCTCF	30.0821	29.4492	29.8187	28.5006	28.7931	28.6866	17.8013	17.3049	17.4862
Δ6xCTCF	30.0261	29.6104	30.0384	29.0288	29.142	29.1232	17.709	17.7	17.8607
Six3-/-	ND	ND	ND	28.1603	27.9929	28.1507	17.3222	17.1716	17.3631
Six3-/-	ND	ND	ND	28.4439	28.6333	28.5872	17.4397	17.1766	17.321
Six3-/-	ND	ND	ND	28.1963	28.4977	28.37	17.3361	17.5301	17.4187
Δ6xCTCF:Six3-/-	ND	ND	ND	28.7026	28.8732	28.7483	17.7146	17.7077	17.8497
Δ6xCTCF:Six3-/-	ND	ND	ND	29.0071	29.1227	29.1322	17.8574	17.8322	17.8179
Δ6xCTCF:Six3-/-	ND	ND	ND	28.9287	28.5584	29.3013	17.6037	17.5722	17.6109
WT	30.9927	31.0752	31.0096	32.0868	32.448	31.8407	19.4908	19.8803	19.7441
WT	29.3987	29.0045	29.2846	29.0384	28.919	28.7433	18.1867	18.2145	18.3759
WT	29.6073	29.9978	29.8986	28.8103	29.5663	29.0801	19.1036	19.1788	19.3664
WT	29.3815	29.2387	29.2717	28.9441	29.0234	28.6935	18.8372	18.8478	19.0249
WT	28.4141	28.492	28.3599	28.1071	28.0194	27.9323	19.0308	18.5415	18.7508
Δ6xCTCF	33.3771	34.355	34.4024	28.4374	28.5409	28.553	18.9895	18.9161	19.0661
Δ6xCTCF	32.1436	32.6145	31.4456	28.075	28.1194	28.6556	17.3845	17.5659	17.9185
Δ6xCTCF	32.8194	33.1944	33.2566	28.5061	28.7465	28.5205	18.4138	18.4519	18.4068
Δ6xCTCF	32.7248	32.3617	32.1438	28.5776	28.646	28.5442	18.037	18.3076	18.3399
Six3-/-	ND	ND	ND	23.8202	23.867	23.8697	18.0706	17.9959	18.0361
Six3-/-	ND	ND	ND	24.0515	23.9721	24.1599	19.3742	17.8517	17.8643
Six3-/-	ND	ND	ND	22.4898	22.6345	22.4012	16.6854	16.6724	16.8613
Six3-/-	ND	ND	ND	23.7959	23.974	23.9671	17.3255	17.3516	17.5425
WT		27.9042	28.2326	27.9797	27.6909	28.0187	17.6825	17.7871	17.7633
WT	27.6507	27.8228	28.2894	30.1247	30.2828	30.0523	18.6227	18.4961	18.4032
WT	27.8782	27.5012	27.6422	29.3259	29.4674	29.553	17.9615	18.0902	18.0982
WT	27.6981	26.7981	27.3657	28.7071	29.3125	28.8787	17.5013	17.6168	17.8124
Δ6xCTCF	28.7751	28.968	28.765	30.938	30.9571	30.9187	17.8758	17.8525	17.8131
Δ6xCTCF	29.7062	29.6987	29.7903	30.5903	31.4402	31.1808	17.5685	17.6191	17.6393
Δ6xCTCF	30.022	29.9155	30.3208	27.645	27.4242	27.8616	16.0755	15.7222	15.8729
Δ6xCTCF	30.1911	29.7341	30.079	28.5009	28.5608	28.5071	16.1747	16.103	16.1451
Six3-/-	ND	ND	ND	27.4933	27.7911	27.4957	16.0801	15.8608	16.0073
Δ6xCTCF:Six3-/-	ND	ND	ND	28.0259	27.8449	28.2625	17.2153	17.151	17.208

[truncated: 7 more sheets: Fig. 6C, Fig. 6F, Fig. 6G, Fig. S11D Left, Fig. S11D Right, Fig. S12D Right, Fig. S12D Left]
